# Supplementary material for: Intrinsic Therapeutic Link between Recuperative Cerebellar Con-Nectivity and Psychiatry Symptom in Schizophrenia Patients with Comorbidity of Metabolic Syndrome
Source: Life (Basel). 2023 Jan 4;13(1):144. doi: 10.3390/life13010144 (PMC9863013; doi:10.3390/life13010144)
Supplement: Supplementary file 1 [file life-13-00144-s001.zip]

Archive with 1 entries (1 files):
- life-2032053-supplementary.pdf
